# Supplementary material for: Event boundaries shape temporal organization of memory by resetting temporal context
Source: Nat Commun. 2022 Feb 2;13:622. doi: 10.1038/s41467-022-28216-9 (PMC8810807; doi:10.1038/s41467-022-28216-9)
Supplement: Supplementary file 4 — Source Data [file 41467_2022_28216_MOESM4_ESM.zip]

Archive with 18 entries (17 files):
- SourceData/
- __MACOSX/._SourceData
- SourceData/sourceData_forHorner'sModel.mat
- __MACOSX/SourceData/._sourceData_forHorner'sModel.mat
- SourceData/.DS_Store
- __MACOSX/SourceData/._.DS_Store
- SourceData/sourceData_modelSimulation.mat
- __MACOSX/SourceData/._sourceData_modelSimulation.mat
- SourceData/sourceData_modelSimulation_RT.mat
- __MACOSX/SourceData/._sourceData_modelSimulation_RT.mat
- SourceData/sourceDataforEmpiricalData_Fig1to5.xlsx
- __MACOSX/SourceData/._sourceDataforEmpiricalData_Fig1to5.xlsx
- SourceData/sourceDataSupplementaryData.xlsx
- __MACOSX/SourceData/._sourceDataSupplementaryData.xlsx
- SourceData/sourceData_modelSimulation_boundaryVsnoBoundary.mat
- __MACOSX/SourceData/._sourceData_modelSimulation_boundaryVsnoBoundary.mat
- SourceData/ReadMe.rtf
- __MACOSX/SourceData/._ReadMe.rtf
