# Supplementary material for: Event boundaries shape temporal organization of memory by resetting temporal context
Source: Nat Commun. 2022 Feb 2;13:622. doi: 10.1038/s41467-022-28216-9 (PMC8810807; doi:10.1038/s41467-022-28216-9)
Supplement: Supplementary file 4 — Source Data [file 41467_2022_28216_MOESM4_ESM.zip › SourceData/sourceDataforEmpiricalData_Fig1to5.xlsx]

## Sheet: Fig1
'SubjID'	boundary_within	boundary_within_noFirst&lastTrial	boundary_Across	noboundary_matchedWithin	noBoundary_matchedAcross
1	77.78	75	70	75	83.33
2	78.57	82.14	51.43	66.67	71.43
3	85.71	85.71	71.43	85.71	91.43
4	90.48	89.74	94.29	88.1	88.57
5	83.33	82.14	40	66.67	68.57
6	76.19	67.86	42.86	66.67	68.57
7	78.57	75	54.29	76.19	57.14
8	85.71	78.57	71.43	76.19	62.86
9	90.48	89.29	85.71	90.48	100
10	80.95	82.14	85.71	69.05	94.29
11	78.57	71.43	62.86	78.57	68.57
12	69.05	67.86	68.57	64.29	65.71
13	59.52	58.82	65.71	78.57	71.43
14	69.05	71.43	77.14	69.05	82.86
15	80.95	78.57	65.71	69.05	68.57
16	69.05	67.86	65.71	61.9	71.43
17	71.43	67.86	68.57	76.19	71.43
18	73.81	64.29	68.57	73.81	80
19	69.05	60.71	68.57	61.9	57.14
20	59.52	53.57	62.86	59.52	54.29
21	85.71	82.14	80	57.14	68.57
22	64.29	71.43	57.14	61.9	65.71
23	92.86	96.43	68.57	75	86.67
24	92.86	92.86	91.43	83.33	91.43
25	79.17	81.25	45	80.95	65.71
26	76.19	78.57	68.57	83.33	80
Average	77.6481	75.8719	67.3896	72.8935	74.4504

## Sheet: Fig2
'SubjID'	within_lag1	within_lag1_noFirstTrial&lastTwoTrials	across_lag3	across_lag1
1	60.32	60.2	50	39.29
2	79.37	77.55	78.57	50
3	80.95	77.55	78.57	82.14
4	94.44	93.88	57.14	7.14
5	84.92	83.67	57.14	39.29
6	71.43	66.33	78.57	82.14
7	93.65	91.84	75	75
8	79.37	78.57	57.14	7.14
9	90.48	89.8	60.71	53.57
10	85.71	87.76	64.29	28.57
11	90.48	90.82	89.29	67.86
12	74.6	71.43	67.86	64.29
13	55.56	53.06	67.86	60.71
14	76.19	74.49	67.86	82.14
15	92.86	90.82	57.14	46.43
16	88.1	85.71	75	64.29
17	87.3	83.67	82.14	82.14
18	74.6	72.45	82.14	57.14
19	75.4	71.43	53.57	64.29
20	66.67	67.35	67.86	50
21	64.29	63.27	42.86	35.71
22	87.3	85.71	89.29	96.43
23	65.87	64.29	42.86	71.43
24	59.52	56.12	57.14	53.57
25	84.13	84.69	46.43	42.86
26	87.3	86.73	67.86	57.14
27	83.33	82.65	82.14	64.29
Average	79.0422	77.4756	66.5344	56.4815

## Sheet: Fig3B
'SubjID'	seq6_within_early (pair type 1)	seq6_within_late (pair type 2)	seq6_across (pair type 3)	seq4_within_early (pair type 1)	seq4_within_late (pair type 2)	seq4_across (pair type 3)
1	71.43	76.19	46.43	90.48	71.43	71.43
2	66.67	71.43	67.86	90.48	90.48	57.14
3	76.19	66.67	67.86	66.67	80.95	75
4	80.95	47.62	67.86	52.38	61.9	64.29
5	77.78	83.33	41.67	83.33	83.33	79.17
6	72.22	66.67	50	66.67	85.71	53.57
7	71.43	66.67	67.86	71.43	57.14	67.86
8	85.71	80.95	64.29	76.19	80.95	78.57
9	61.9	66.67	57.14	66.67	61.9	57.14
10	100	95.24	82.14	90.48	95.24	85.71
11	80.95	66.67	28.57	85.71	61.9	53.57
12	71.43	66.67	50	80.95	90.48	64.29
13	95.24	85.71	78.57	100	100	78.57
14	80.95	85.71	46.43	90.48	95.24	78.57
15	52.38	47.62	60.71	66.67	66.67	60.71
16	80.95	66.67	75	80.95	76.19	78.57
17	73.33	73.33	70	73.33	73.33	55
18	66.67	57.14	67.86	47.62	76.19	71.43
19	71.43	71.43	46.43	71.43	71.43	78.57
20	47.62	57.14	46.43	66.67	52.38	64.29
21	85.71	71.43	75	52.38	61.9	64.29
22	95.24	90.48	82.14	90.48	85.71	85.71
23	52.38	52.38	35.71	42.86	61.9	64.29
24	61.9	57.14	64.29	66.67	61.9	82.14
25	85.71	85.71	64.29	80.95	71.43	67.86
26	90.48	80.95	39.29	85.71	90.48	71.43
27	76.19	85.71	67.86	80.95	80.95	85.71
28	90.48	90.48	53.57	100	85.71	64.29
29	66.67	61.9	64.29	80.95	57.14	60.71
30	76.19	57.14	57.14	66.67	66.67	71.43
31	66.67	66.67	71.43	52.38	61.9	78.57
32	71.43	57.14	57.14	80.95	80.95	53.57
Average	75.1338	70.5206	59.8519	74.9856	74.9838	69.4828

## Sheet: Fig3D
'SubjID'	within_early	within_late	across_early	across_late	across_long_lag
1	52.38	47.62	65.71	45.71	54.29
2	73.81	71.43	85.71	80	78.57
3	61.54	53.85	60.61	56.25	58.46
4	92.86	92.86	91.43	85.71	92.86
5	76.19	78.57	74.29	82.86	78.57
6	85.71	76.19	88.57	68.57	81.43
7	100	90.48	74.29	62.86	75.71
8	92.86	83.33	82.86	85.71	87.14
9	83.33	80.95	74.29	74.29	81.43
10	64.29	59.52	62.86	65.71	62.86
11	76.19	78.57	71.43	80	67.14
12	80.95	66.67	48.57	51.43	60
13	88.1	83.33	80	80	80
14	85.71	78.57	91.43	80	91.43
15	88.1	66.67	80	57.14	84.29
16	95.24	88.1	91.43	80	95.71
17	66.67	66.67	57.14	57.14	68.57
18	82.05	89.74	90.63	90.91	87.69
19	71.79	78.95	71.88	78.13	73.85
20	64.29	80.95	71.43	65.71	77.14
21	80.95	85.71	62.86	45.71	70
22	88.1	76.19	62.86	68.57	67.14
23	66.67	76.19	68.57	65.71	70
24	78.57	78.57	74.29	48.57	61.43
25	95.24	80.95	77.14	60	81.43
26	97.62	88.1	88.57	65.71	87.14
27	76.19	71.43	91.43	80	90
28	59.52	54.76	71.43	74.29	71.43
29	57.14	59.52	42.86	51.43	48.57
30	59.52	61.9	45.71	54.29	68.57
Average	78.0527	74.878	73.3427	68.0803	75.095

## Sheet: Fig5
Boundary Within		No Boundary Within		Boundary Across		No Boundary Across
0.0521375		0.0415988		0.0113808		0.0419505
Within Lag1		Across Lag 3		Across Lag1
0.0286		0.0206654		-0.008
Event4 Pair1		Event6 Pair1		Event4 Pair2		Event6 Pair2		Event4 Pair3		Event6 Pair3
0.0309268		0.0302257		0.0266591		0.0242297		0.0236611		0.0132738
Within Early		Within Late		Across Early		Across Late		Across Long
0.0271052		0.0253916		0.0222394		0.0154111		0.0346
										The above data are model simulations
										The correponding group averaged group data in behavioural experiment can be found in Sheet Fig1, Fig2, Fig3B, Fig3D respectively in this file.
