# Supplementary material for: Event boundaries shape temporal organization of memory by resetting temporal context
Source: Nat Commun. 2022 Feb 2;13:622. doi: 10.1038/s41467-022-28216-9 (PMC8810807; doi:10.1038/s41467-022-28216-9)
Supplement: Supplementary file 4 — Source Data [file 41467_2022_28216_MOESM4_ESM.zip › SourceData/sourceDataSupplementaryData.xlsx]

## Sheet: FigS1
Experiment1	'SubjID'	boundary_within	boundary_Across	noboundary_matchedWithin	noBoundary_matchedAcross			Experiment2	'SubjID'	within_lag1	across_lag3	across_lag1
	1	5469.72	6249.8	3956.92	4961.33				1	2147.88	1912.86	2355.36
	2	4014.29	4241.83	3426.45	3505.86				2	6989.45	7483.46	7740.07
	3	4045.64	4355.66	4183.48	4166.37				3	5593.04	4920.14	6206.04
	4	3054.69	3318.11	3466.29	3646.89				4	4006.28	6297	4708.71
	5	2347.88	2865.83	3083.4	3230				5	4713.79	6295.25	5678.71
	6	1414.24	1417.89	1881.33	1957.91				6	6381.52	6464	7520.61
	7	5697.52	7052.29	4634.93	5389.69				7	4074.94	6486.82	5838.86
	8	3689.14	3784.77	3325.07	3792.71				8	1878.33	2127	1726.39
	9	4555.52	5305.86	4663.33	4566.2				9	4485.02	6046	5664.71
	10	2126.52	2167.34	2231.02	2347.11				10	4463.95	7500.11	8235.36
	11	7038.21	8856.46	6849.55	6926.8				11	4554.61	6913.18	7489.11
	12	3805.4	3223.23	4536.17	3812.14				12	3588.14	3750.25	3737.71
	13	5197.64	5080.4	4961.95	5084.11				13	2451.17	2455.39	2210.61
	14	5524.4	5869.17	5910.86	5277.57				14	6351.99	6898.61	6666.86
	15	3874.02	5189.86	4411.64	4374.37				15	4827.31	7717.14	6108.75
	16	3591.05	3803.54	3929.62	4199.8				16	4591.48	8102.54	8326.68
	17	4928.52	5059.06	4289.45	4280.63				17	3663.86	4318.71	3802.93
	18	3191.52	4127.6	4261.57	4269.34				18	4866.37	4476.68	4700.21
	19	2736.26	2983.51	2868.19	2492.86				19	3028.55	3547.39	3643.25
	20	2908.88	2618.26	2592.26	2585.97				20	3026.31	3143.89	2845.96
	21	6018.62	7112.6	4662.31	3951.2				21	2996.56	4302.07	4472.11
	22	2335.76	2211.49	1917.57	1973.8				22	3663.1	3725.14	3438.68
	23	4466.36	4694.74	4610.5	4583.54				23	4303.76	4563.36	4724.14
	24	5569.38	7282.63	5878.05	5420.43				24	2622.48	2477.29	2479.39
	25	6125.81	5561.3	5279.74	5050.91				25	2247.5	3066.29	3863.93
	26	8478.19	9894.7	8794.19	8968.34				26	4603.29	7687.64	7264
	Average	4315.58	4781.84	4254.07	4262.15				27	3097.71	3105.04	2930.18
									Average	4045.13	5029.01	4977.01
Experiment 3	'SubjID'	seq6_within_early (pair type 1)	seq6_within_late (pair type 2)	seq6_across (pair type 3)	seq4_within_early (pair type 1)	seq4_within_late (pair type 2)	seq4_across (pair type 3)
	1	3065.1	3599.67	3846.86	3079.62	3327.95	3721.57
	2	3201.19	5069.24	4223.39	4438	3726.57	5144.43
	3	3046.76	3174.48	3359.07	2982.81	2933	3523.71
	4	3098.38	3138	3261.57	3147.1	3248.19	3386.61
	5	3146.52	2767.48	2936.32	3633.67	3641.95	3832.18
	6	4685.71	6082.14	4560.04	4649.14	4594.48	4963.14
	7	3115.57	3156.76	3118.71	3007.62	2825.43	2843.29
	8	5777.1	6330.86	6437.5	5718.57	6425.81	7333
	9	2353.05	2160.33	2287.46	1800.81	2697.81	2232.57
	10	6412.14	5145.71	8406.43	6423.14	6403.52	7151.43
	11	6229	5699.86	6809.82	6469.71	5360.33	8238.11
	12	4224.86	3908.19	4599.86	3546.24	3657.86	5187.64
	13	5322.67	5374.81	6861	4099.14	3150.43	7298
	14	2578.19	2833.05	3152.29	2797.48	2887.71	3359.61
	15	4216.52	3928.67	3877.29	3819.1	3805.19	4478.39
	16	5219.9	6430.43	7388.71	5180.1	5670.81	5818.89
	17	10634.8	11537	9002.25	9696.48	11720.9	12007.4
	18	2628.57	2998.19	2879.82	2483.62	2415.05	2581.5
	19	3095.81	3232.57	3192	2636.67	2978.1	3090.14
	20	3969.29	3884.1	4194.96	3660.95	4116.95	3437.96
	21	3207	3619.67	4972.68	2460.1	2724.67	2433.32
	22	3352.24	3651.24	5730.04	3703.71	3018	5486.68
	23	3058.86	3045.43	3011.39	2206.33	2428.33	2739.57
	24	5152.76	6523.95	5026.68	6637.52	6968.52	6499.39
	25	4427.33	4350.62	6466.29	5851.48	5659.38	5950.32
	26	3803.9	4132.29	5053.89	3081.62	2909.48	4362.79
	27	10191.3	9052.05	9743.96	8638.57	6496.14	7433.79
	28	4525.43	4953.33	6006.57	3692.14	3710.71	6774
	29	3881.38	4439.29	4050.71	4193.19	3954.29	4128.14
	30	4937.95	3769.38	3807.93	3853.86	4797.81	4009.54
	31	4963.38	4981.95	4509	3595.76	3439.9	3528.68
	32	2125.38	2052.43	1990	2298.29	2301.43	2430.93
	Average	4364	4531.97	4836.39	4171.33	4187.4	4856.46
Experiment4	'SubjID'	within_early	within_late	across_early	across_late
	1	2934.86	3395.17	2884.74	4918.06
	2	6432.88	6072.9	6343.86	6141.57
	3	2590.1	1952.98	1803.6	2679.97
	4	4119	3765.45	4072.29	4253.17
	5	1858.19	1850.02	2038.43	2022.8
	6	4591.62	4990.95	5350.34	6190.31
	7	3248.76	3636.19	4349.86	5066.11
	8	8989.38	7671.55	9214.49	6803.49
	9	4067.57	3914.98	4495.49	4338.49
	10	3257.95	3448.98	3709.86	3391.74
	11	4077.36	4291.05	5628.26	4873.77
	12	6055.19	6038.38	6489.46	7281.49
	13	8163.4	9050.26	9814.63	11905
	14	4715.17	4727.86	4832.57	4297.46
	15	2583.57	2984.71	3236.31	2934.83
	16	3926.43	4687.43	6218.37	7940.54
	17	5051.45	5560.79	5771.26	5210.89
	18	4009.31	3711.9	3799.57	3505.2
	19	10291.3	10009.7	10203.4	11752.7
	20	5962.17	6868.83	7100.77	7234.89
	21	8637.81	8372.38	9719.26	7285.8
	22	5725.48	5723.48	6787.34	5042.26
	23	5061.1	5946.31	7383.4	6581.14
	24	3719.98	4096.98	4710.29	4475.77
	25	5012.81	6629.69	6798.49	7088.6
	26	2306.74	2471.21	3152.43	2947.23
	27	5767.76	6035.57	4729.51	5951.69
	28	3793.6	4403.48	4484.51	3329.91
	29	4811.14	4957.79	4458.34	4482.94
	30	1841.12	1902.76	2037.71	1847.06
	Average	4786.77	4972.32	5387.3	5392.49

## Sheet: FigS2
Experiment1	'SubjID'	boundary_within	boundary_Across	noboundary_matchedWithin	noBoundary_matchedAcross		Experiment2	'SubjID'	within_lag1	across_lag3	across_lag1
	1	3.06	2.93	3.58	3.47			1	3.03	3.14	3.14
	2	1.43	1.97	1.81	1.94			2	2.42	2.57	1.89
	3	2.74	2.69	2.83	2.8			3	2.33	2.21	2.25
	4	3.64	3.51	3.55	3.69			4	2.98	1.86	2.46
	5	3.36	2.49	2.6	2.91			5	3.04	2.21	2.46
	6	3.62	3.51	3.55	3.26			6	3.11	3.32	3.14
	7	2.48	1.91	2.31	2.03			7	2.85	1.5	1.57
	8	2.45	1.97	2.24	1.77			8	2.82	2.46	3.04
	9	2.57	2.17	2.24	2.74			9	3.41	2.93	3.21
	10	3.33	3.49	2.88	3.09			10	2.3	1.61	1.75
	11	2.86	2.2	2.67	2.4			11	3.26	2.71	2.29
	12	2.67	2.34	2.64	2.57			12	2.87	2.29	2.86
	13	2.43	2.34	2.4	2.69			13	2.75	2.68	2.93
	14	2.19	1.94	2.29	2.17			14	1.98	2.04	1.82
	15	2.95	2.11	2.1	1.77			15	3.4	2.29	2.54
	16	2.9	2.69	2.93	2.63			16	3.31	2.46	2.36
	17	2.57	2.54	2.9	2.54			17	3.15	3	3.18
	18	3.1	3.03	2.67	2.63			18	3.29	3.21	3.21
	19	3.07	2.77	2.93	2.63			19	2.7	2.43	2.57
	20	2.69	3.14	3.17	2.97			20	2.29	2.21	2.32
	21	2.95	2.66	2.74	2.34			21	3.53	2.29	2.61
	22	2.95	2.8	3.02	3.06			22	3.3	2.96	3.61
	23	3.02	2.71	2.81	3			23	3.02	3.25	3.36
	24	3.76	3.66	3.33	3.66			24	2.83	2.68	2.71
	25	2.96	2.9	2.98	2.97			25	3.51	2.39	2.32
	26	2.52	2.73	2.79	2.49			26	1.96	1.32	1.25
	Average	2.76769	2.66154	2.76769	2.70077			27	3.16	3.14	2.79
								Average	2.91111	2.48741	2.57926
Experiment 3	'SubjID'	seq6_within_early (pair type 1)	seq6_within_late (pair type 2)	seq6_across (pair type 3)	seq4_within_early (pair type 1)	seq4_within_late (pair type 2)	seq4_across (pair type 3)
	1	2.86	2.9	2.54	3	2.62	2.25
	2	3.19	2.33	2.36	3.29	3.48	2.86
	3	2.43	2.52	2.29	2.76	2.57	1.96
	4	2.48	2.19	2.21	2.81	2.29	2.29
	5	2.19	2.48	2.07	2.24	2.71	1.89
	6	2.71	2.57	2.14	2.19	2.76	2.14
	7	2.76	2.67	2.86	2.62	3.29	2.89
	8	2.14	2.71	1.79	2.48	2.76	2.07
	9	2.76	2.62	3	3.05	2.67	2.5
	10	1.29	1.52	1.11	1.38	1.19	1.32
	11	1.57	2	2.07	2.81	2.95	2.86
	12	3	2.76	2.68	2.81	3.38	2.39
	13	3.62	3.67	3.43	3.95	4	3.64
	14	3.52	3.24	3.29	3.62	3.48	3.25
	15	1.43	1.29	1.21	1.52	1.19	1.32
	16	3.81	3.38	3.57	3.71	3.62	3.36
	17	2.43	2.76	2.82	2.76	2.67	2.25
	18	3.38	3.19	3.11	3.52	3.48	3.43
	19	2.57	2.33	2.43	2.52	2.71	1.86
	20	2.67	2.52	2.43	2.1	2.62	2.61
	21	3.19	3.33	2.93	2.29	2	2.39
	22	3.57	3.76	3.54	3.52	3.71	3.54
	23	2.67	2.67	2.61	2.76	2.76	2.57
	24	2.62	2.52	2.57	2.57	2.29	2.82
	25	2.52	2.43	2.07	2.48	2.14	2.21
	26	3.14	2.43	2.11	3.43	2.76	1.93
	27	2.24	2.43	2.11	3	2.86	2.57
	28	3.67	3.33	2.79	3.81	3.62	2.57
	29	2.81	2.71	2.86	2.9	2.86	2.68
	30	2.43	2.9	2.61	2.86	2.43	2.89
	31	3.43	3.33	3.46	3.52	3.48	3.54
	32	2.38	2.29	2.39	2.76	2.95	2.39
	Average	2.73375	2.68063	2.54563	2.845	2.82188	2.53875
Experiment4	'SubjID'	within_early	within_late	across_early	across_late
	1	2.64	3.07	2.86	3.03
	2	2.4	2.24	2	2
	3	2.05	1.98	1.86	2
	4	3.43	3.55	3.4	3.37
	5	3.21	3.26	2.77	2.77
	6	2.07	2.19	2.31	2.17
	7	3.88	3.33	3.26	3.06
	8	3.17	3.55	3.34	3.26
	9	1.83	1.74	2.11	1.74
	10	3.38	3.38	3.23	3.34
	11	3	2.95	2.86	2.74
	12	2.95	2.88	2.26	2.49
	13	2.5	2.21	2.23	2.03
	14	3.52	3.45	3.2	3.49
	15	3.5	2.88	3.11	2.89
	16	3.88	3.69	3.31	3.29
	17	2.38	2.31	2.06	2.03
	18	2.48	2.38	2.57	2.6
	19	2.67	2.79	2.6	2.46
	20	3.05	3.05	2.83	2.66
	21	2.86	2.38	1.83	2.06
	22	3.24	3.07	2.97	2.89
	23	2.93	3.14	2.51	2.51
	24	2.98	2.57	2.37	2.51
	25	3.55	3	2.57	2.4
	26	3.76	3.74	3.26	3.31
	27	3.02	2.9	3.26	2.86
	28	1.02	1.02	1	1
	29	2.57	2.48	2.86	2.91
	30	2.19	2.1	2.26	2.26
	Average	2.87033	2.776	2.63533	2.60433

## Sheet: FigS3
	'SubjID'	boundary_early	boundary_late	noboundary_early	noBoundary_late
	1	83.33	66.67	100	50
	2	85.71	71.43	92.86	42.86
	3	85.71	92.86	100	64.29
	4	75	87.5	78.57	92.86
	5	85.71	71.43	85.71	42.86
	6	78.57	71.43	85.71	64.29
	7	85.71	85.71	78.57	85.71
	8	85.71	100	78.57	78.57
	9	92.86	100	92.86	92.86
	10	71.43	85.71	71.43	71.43
	11	71.43	92.86	92.86	78.57
	12	64.29	64.29	50	71.43
	13	75	37.5	92.86	71.43
	14	85.71	57.14	71.43	57.14
	15	92.86	71.43	85.71	85.71
	16	71.43	64.29	78.57	57.14
	17	92.86	71.43	85.71	64.29
	18	92.86	78.57	92.86	57.14
	19	71.43	78.57	78.57	42.86
	20	57.14	57.14	57.14	50
	21	78.57	85.71	64.29	42.86
	22	85.71	42.86	78.57	42.86
	23	100	85.71	78.57	50
	24	92.86	85.71	78.57	85.71
	25	75	87.5	85.71	78.57
	26	100	57.14	91.67	83.33
	Average	82.1881	75.0227	81.8219	65.5681

## Sheet: FigS4
seq4	pos1	pos2	pos3	pos4	pos5	pos6	pos7	pos8	pos9	pos10	pos11	pos12	pos13
average	3907.77	4770.51	4249.56	4054.21	5172.91	4148.4	3808.23	5136.54	4120.62	4320.63	4932.08	4201.89	3594.81
standard error of the mean	256.562	384.889	269.651	285.486	414.842	294.447	238.053	410.372	281.441	303.727	395.222	368.097	242.838
seq6	pos1	pos2	pos3	pos4	pos5	pos6	pos7	pos8	pos9	pos10	pos11
average	4366.92	4592.88	4226.65	4335.69	4755.46	4704.27	5097.85	4785.58	4785.58	4827.77	4751.19
standard error of the mean	454.262	560.836	668.352	536.415	576.511	711.62	673.171	779.811	779.811	676.354	1011.54
seq6_withoutBoundary	pos1	pos2	pos3	pos4	pos5	pos6	pos7	pos8	pos9	pos10	pos11
average	3668.85	4321.69	4379.96	4342.23	4996.5	4592.92	4641.81	4021	4021	4689.62	3941.46
standard error of the mean	213.649	436.297	802.246	557.333	812.776	589.281	659.104	277.945	277.945	694.085	391.856

## Sheet: FigS5
Within Lag1	Across Lag3	Across Lag1
0.9799	0.8946	0.9111

## Sheet: FigS6
Within Early	Within Late	Across Early	Across Late
0.9818	0.9818	0.8938	0.8939

## Sheet: FigS7
Simulated Data
	Boundary Within		No Boundary Within		Boundary Across		No Boundary Across
	0.0853		0.0532		0.0053		0.0329
	Within Lag1		Across Lag 3		Across Lag1
	0.053		0.0308		-0.0202
	Event4 Pair1		Event6 Pair1		Event4 Pair2		Event6 Pair2		Event4 Pair3		Event6 Pair3
	0.0726		0.0694		0.04		0.0232		0.0449		0.0114
	Within Early		Within Late		Across Early		Across Late
	0.05415		0.0369		0.0342		0.0074
Empirical Data: Accuracy
	The correponding group averaged group data in the spread sheet Fig1, Fig2, Fig3B, Fig3D respectively in the file called 'sourceDataforEmpiricalData_Fig1to5.xlsx'.

## Sheet: FigS8
left pannel														right panel
	Simulated Data														Simulated Data
		Boundary Within		No Boundary Within		Boundary Across		No Boundary Across								Boundary Within		No Boundary Within		Boundary Across		No Boundary Across
		0.0454		0.0416		0.033		0.042								0.0458		0.0416		0.0313		0.042
		Within Lag1		Across Lag 3		Across Lag1										Within Lag1		Across Lag 3		Across Lag1
		0.0238		0.0351		0.0122										0.0242		0.0337		0.0104
		Event4 Pair1		Event6 Pair1		Event4 Pair2		Event6 Pair2		Event4 Pair3		Event6 Pair3				Event4 Pair1		Event6 Pair1		Event4 Pair2		Event6 Pair2		Event4 Pair3		Event6 Pair3
		0.027		0.0202		0.0208		0.0341		0.0375		0.0238				0.0273		0.0272		0.0212		0.0204		0.0362		0.0325
		Within Early		Within Late		Across Early		Across Late								Within Early		Within Late		Across Early		Across Late
		0.0221		0.0216		0.0348		0.0335								0.0225		0.0218		0.0336		0.0319
Empirical Data: Accuracy														Empirical Data: Accuracy
	The correponding group averaged group data in the spread sheet Fig1, Fig2, Fig3B, Fig3D respectively in the file called 'sourceDataforEmpiricalData_Fig1to5.xlsx'														The correponding group averaged group data in the spread sheet Fig1, Fig2, Fig3B, Fig3D respectively in the file called 'sourceDataforEmpiricalData_Fig1to5.xlsx'.

## Sheet: FigS9
Simulation data can be found in the file called "sourceData_modelSimulation_RT.m"

## Sheet: FigS10
The simulation data for Horner et al's model in combination with the metric d2-d1 could be found in the file called sourceData_forHorner'sModel.mat
The corresponding behavioral data can be found in the group averaged data in the spread sheet Fig1, Fig2, Fig3B, Fig3D in the file called sourceData_modelSimulation.mat.

[truncated: 1 more sheets: Fig.S11]
